# Supplementary material for: Cellular and molecular features of asthma mucus plugs provide clues about their formation and persistence
Source: J Clin Invest. 2025 Mar 17;135(6):e186889. doi: 10.1172/JCI186889 (PMC11910225; doi:10.1172/JCI186889)
Supplement: Supporting data values [file jci-135-186889-s173.xlsx]

## Sheet: Figure 2H
MUC5AC % Mucus plugs	COPD	Asthma
	14.7408	2.3712
	18.8681	4.0501
	0.0186746	6.49763
	0.445226	12.9341
	14.9204	13.16
	63.8853	14.7635
	97.9181	19.8706
	23.6837	25.3335
	90.9061	30.8105
	95.8317	14.8127
	26.0518	37.5092
	44.199	50.3945
	17.6308	41.8478
	63.185	53.1072
	12.6776	63.8145
	4.144	66.0866
	46.3064	57.1797
	10.1794	65.6955
	27.4328	35.1136
	53.7756	32.1113
	76.7078	40.5875
	92.626	73.1418
	100	82.3524
	86.1222	76.5631
	78.4194	62.5674
	97.1793	38.9413
	10.3089	54.7136
	1.92368	53.3373
	0.101202	87.4434
	3.79974	93.1428
	0.0219806	72.9303
	0.206274	98.5114
	98.5411	97.3248
		100
		99.1706
		84.764
		84.1999
		93.66
		91.8949
		100
		97.4856
		37.3176
		100
		100
		98.9467
		100
		73.4928
		5.41322
		100
		97.6836
		100
		99.8653
		90.0155
		92.5085
		86.1363
		99.6573
		100
		98.4687
		100
		100
		100
		100

## Sheet: Figure 2J
MUC5B % Mucus plugs	COPD	Asthma
	8.92857	62.0672
	35.9984	30.0535
	75.1975	43.848
	90.3681	84.0883
	86.5945	50.5279
	84.9051	56.4272
	42.5391	69.8521
	79.1765	74.8306
	57.8052	83.8175
	99.0045	39.3592
	91.4937	77.8552
	98.3265	100
	81.6626	80.4318
	100	92.8903
	100	100
	100	100
	100	83.1473
	85.6308	89.7397
	98.7435	47.2099
	97.3581	42.2994
	84.5339	53.2418
	100	92.0602
	100	100
	100	89.1325
	96.002	72.4775
	100	44.2828
	97.8037	61.1404
	96.3064	58.6355
	74.3034	93.8954
	100	100
	100	76.3494
	97.6961	99.4921
	88.0862	98.0889
		98.5188
		96.6299
		80.8584
		78.5878
		86.8085
		84.8243
		91.0271
		88.6118
		30.2741
		76.267
		71.4263
		62.2934
		59.4097
		40.7158
		2.31961
		30.1606
		28.1374
		20.8241
		19.237
		17.002
		11.7161
		7.54009
		6.37869
		6.25976
		5.89524
		5.55393
		4.81112
		0.589338
		0.585167

## Sheet: Figure 2K
Ratio MUC5AC/MUC5B	COPD	Asthma
	1.65097	0.0382038
	0.524136	0.134763
	0.000248341	0.148185
	0.00492681	0.153816
	0.176399	0.26045
	0.785788	0.261639
	3.15203	0.284466
	0.299126	0.338545
	1.57263	0.36759
	0.967953	0.376347
	0.284739	0.481782
	0.449513	0.503945
	0.215898	0.520289
	0.63185	0.57172
	0.126776	0.638145
	0.04144	0.660866
	0.463064	0.687692
	0.118876	0.732067
	0.277819	0.743776
	0.552349	0.759141
	0.918973	0.762324
	0.92626	0.7945
	1	0.823524
	0.861222	0.858981
	0.816852	0.863266
	0.971793	0.879376
	0.106364	0.894885
	0.0199673	0.909641
	0.00136201	0.931285
	0.0379974	0.931428
	0.000219806	0.955218
	0.00211138	0.990143
	1.11869	0.99221
		1.01503
		1.02629
		1.0483
		1.07141
		1.07893
		1.08336
		1.09857
		1.10014
		1.23266
		1.31118
		1.40005
		1.5884
		1.68323
		1.80502
		2.33368
		3.31558
		3.47166
		4.80212
		5.19131
		5.2944
		7.89586
		11.4238
		15.6235
		15.9751
		16.7031
		18.0053
		20.7852
		169.682
		170.891

## Sheet: Figure 2M
Asthma	% Tethering	MUC5AC % Mucus plugs
	74.0018	100
	70.2276	100
	40.7263	65.6955
	5.15183	5.41322
	6.65751	6.49763
	15.0339	14.8127
	21.0583	2.3712
	1.25571	14.7635
	0	4.0501
	0	41.8478
	1.68265	57.1797
	4.27623	19.8706
	26.8043	87.4434
	36.5107	76.5631
	63.8586	32.1113
	60.7999	25.3335
	80.7132	37.5092
	46.3244	40.5875
	14.0299	13.16
	8.70069	30.8105
	32.166	50.3945
	39.2666	35.1136
	54.232	100
	68.2844	100
	40.9701	98.4687
	100	100
	98.3807	97.6836
	40.3875	100
	45.548	100
	68.3707	99.8653
	51.7378	98.9467
	52.2755	99.6573
	69.34	73.4928
	70.0782	84.764
	43.1338	91.8949
	27.2335	72.9303
	51.4698	100
	6.38518	54.7136
	100	100
	77.3958	100
	28.3709	90.0155
	65.175	86.1363
	56.5257	100
	62.255	100
	10.7502	93.66
	50	53.3373
	70	92.5085
	51.1053	82.3524
	68.6087	66.0866
	27.5104	53.1072
	21.5762	63.8145
	9.7844	37.3176
	32.9239	12.9341
	5.17917	84.1999
	27.5384	93.1428
	48.7203	38.9413
	100	98.5114
	100	99.1706
	43.0292	97.4856
	69.5374	73.1418
	59.5771	97.3248

## Sheet: Figure 2O
Asthma	%Folding	% Tethering
	31.0262	21.0583
	7.82462	0
	12.5394	6.65751
	5.81393	32.9239
	10.3328	14.0299
	6.37879	1.25571
	2.91622	4.27623
	26.1868	60.7999
	26.1505	8.70069
	9.72867	15.0339
	6.77285	80.7132
	41.1145	32.166
	0.320597	0
	9.53359	27.5104
	26.9092	21.5762
	23.7062	68.6087
	2.5155	1.68265
	59.3132	40.7263
	7.37273	39.2666
	23.6048	63.8586
	23.9056	46.3244
	28.9007	69.5374
	12.0943	51.1053
	42.8656	36.5107
	27.4182	48.7203
	10.2405	6.38518
	64.2168	50
	9.59851	26.8043
	41.2405	27.5384
	7.58424	27.2335
	17.6552	100
	29.3145	59.5771
	13.0568	62.255
	15.3139	100
	39.6415	70.0782
	4.85623	5.17917
	7.53116	10.7502
	3.99236	43.1338
	5.66732	51.4698
	20.0654	43.0292
	30.181	9.7844
	18.9137	74.0018
	31.7052	70.2276
	41.0935	51.7378
	15.4028	40.3875
	57.1031	69.34
	13.9131	5.15183
	28.4172	68.2844
	13.2967	98.3807
	31.1012	45.548
	21.3777	68.3707
	18.5675	28.3709
	50.5594	70
	20.6368	65.175
	31.9147	52.2755
	44.193	54.232
	4.89484	40.9701
	5.79356	100
	33.3417	77.3958
	21.7834	100
	13.962	56.5257

## Sheet: Figure 2P
% Folding	Disease-free Control Asthma	Asthma UnP	Asthma MP
	4.82	21.5599	5.79356
	6.63287	17.522	31.7052
	27.0697	4.49408	20.6368
	11.2148	10.5944	28.4172
	2.54959	1.79081	21.7834
	6.65543	17.9557	64.2168
	5.42697	4.42797	18.9137
	11.5928	31.7421	39.6415
	13.8327	10.1626	41.0935
	2.9384	5.06508	30.181
	4.6059	23.4823	50.5594
	6.80696	0.849638	21.3777
	6.17123	4.64305	57.1031
	12.1836	25.2418	13.2967
	2.95451	0.902399	44.193
	3.6069	3.76014	31.9147
	2.74208	1.32369	4.89484
	0.178342	5.58902	13.962
	6.86283	5.69389	18.5675
	3.62035	18.2155	31.1012
	3.04379	5.8575	33.3417
	5.0429	14.577	9.53359
	4.7242	19.2253	59.3132
	6.02519	10.8952	27.4182
	2.99743	3.24584	26.1505
	5.43421	10.7629	23.7062
	8.9934	5.30337	26.9092
	8.17463	12.004	13.0568
		2.83618	5.66732
		4.18865	20.0654
		5.59065	17.6552
		7.6928	7.58424
		1.4795	12.5394
		11.6423	5.81393
		1.20003	26.1868
		4.50742	4.85623
		6.68775	23.6048
		6.75786	41.2405
		31.2855	13.9131
		3.68163	6.77285
		9.24244	7.53116
			41.1145
			28.9007
			29.3145
			3.99236
			10.2405
			12.0943
			23.9056
			15.3139
			10.3328
			9.72867
			31.0262
			2.91622
			15.4028
			26.5293
			42.8656
			7.82462
			7.37273
			9.59851
			2.5155
			6.37879
			0.320597

## Sheet: Figure 3C
Cell Class frequency (%) among donors		Unassigned Cells	Smooth Muscles cells	Endothelial Cells	Epithelial Cells	Immune Cells
	COPD	10.7802	8.63634	9.64736	25.3304	45.6057
	COPD	9.47151	10.307	5.40693	15.7702	59.0444
	COPD	15.0783	6.88989	9.91629	21.8716	46.2438
	COPD	13.4486	4.75693	6.3752	19.0147	56.4046
	COPD	9.70473	4.70598	9.18779	20.2426	56.1589
	Disease-free control COPD	29.2511	6.03524	5.3304	15.1982	44.185
	Disease-free control COPD	15.2616	5.57459	10.4295	15.2159	53.5184
	Disease-free control COPD	20.8431	4.30254	6.42281	19.1445	49.287
	Disease-free control COPD	12.7764	8.47826	8.62112	21.9503	48.1739
	Disease-free control COPD	12.7944	5.68516	9.80277	22.369	49.3487
	Asthma	8.39954	10.3316	10.3985	14.1902	56.6802
	Asthma	11.202	9.54794	10.8817	20.3737	47.9947
	Asthma	8.142	7.75227	10.4465	16.3772	57.282
	Asthma	9.86556	10.9183	13.192	20.2995	45.7246
	Asthma	14.4031	4.03141	6.23037	16.4921	58.8429
	Asthma	5.45069	8.38923	8.63638	19.8121	57.7116
	Asthma	9.35008	7.36031	16.9409	21.2622	45.0865
	Asthma	7.98135	6.4698	8.11849	16.9897	60.4407
	Asthma	11.0121	6.09351	8.47581	17.0164	57.4022
	Asthma	4.92413	6.04221	6.0619	19.1189	63.8529
	Asthma	6.89801	10.832	13.4707	17.4468	51.3525
	Disease-free control Asthma	14.1691	8.36914	7.23492	22.5726	47.6542
	Disease-free control Asthma	19.1162	7.55139	8.18067	18.7247	46.4271
	Disease-free control Asthma	18.0865	8.3277	5.4654	21.0841	47.0363
	Disease-free control Asthma	20.3629	6.3004	7.08165	17.0615	49.1935
	Disease-free control Asthma	17.0918	7.43772	8.86552	24.2069	42.398
	Disease-free control Asthma	18.0923	6.5938	9.43004	24.2796	41.6042
	Disease-free control Asthma	15.2169	7.88941	9.66509	16.0036	51.225
	Disease-free control Asthma	16.1554	8.96122	9.15188	26.836	38.8955

## Sheet: Figure 4D
Cells in epithelium from non-disease control, Asthma UnP and asthma MP		Number	%
	Epithelial Cells	83504	83.6739
	Immune Cells	14633	14.6628
	Endothelial Cells	341	0.341694
	Smooth muscles Cells	259	0.259527
	Unassigned Cells	1060	1.06216
	TOTAL	99797

## Sheet: Figure 4E
#TOTAL epithelial cells Normalized BM length (cell/mm)	Disease-free Control Asthma	Asthma UnP	Asthma MP
Epithelium	317.092	443.961	407.434
	187.602	342.591	374.903
	141.229	330.952	383.155
	127.699	437.659	256.482
	167.57	390.254	237.249
	113.274	184.276	394.402
	88.1248	235.212	384.017
	134.382	199.845	369.696
	188.095	187.111	261.432
	254.341	327.52	306.647
	255.11	156.74	241.575
	165.779	177.745	170.574
	137.657	237.013	289.899
	93.2796	190.061	405.235
	81.6664	222.234	332.832
	127.848	190.299	320.933
	167.608	193.786	307.934
	422.033	411.116	278.19
	317.898	320.212	101.277
	199.445	59.6381	395.974
	271.796	348.487	295.44
	294.125	380.237	326.206
	89.0778	164.094	465.625
	88.4573		422.133
	119.929		182.201
	262.556		356.366
	271.986		393.019
	324.444		634.448
			256.771
			338.566
			606.503
			441.101

## Sheet: Figure 4F
#Ciliated cells Normalized BM length (cell/mm)	Disease-free Control Asthma	Asthma UnP	Asthma MP
Epithelium	64.6403	77.8569	103.404
	37.5203	57.2409	107.546
	90.0943	24.5629	140.894
	80.652	187.482	122.498
	64.6946	114.396	84.0636
	29.0025	97.7649	59.8542
	27.539	126.881	128.248
	25.4084	84.9341	76.9659
	59.5893	68.6818	9.29894
	38.8842	3.44662	64.4368
	61.1201	110.607	125.761
	51.277	103.74	59.6309
	55.5635	67.0658	63.2907
	54.3572	87.7204	49.583
	37.0099	82.6918	86.9195
	60.2619	51.7643	41.7528
	46.5132	76.9709	23.2048
	89.9882	140.314	13.4752
	81.8321	115.884	22.3544
	22.8569	19.1694	11.8438
	88.8045	133.051	133.471
	85.7757	89.7996	84.7598
	29.877	45.5817	79.1828
	21.0007		108.142
	62.4483		33.9967
	87.4491		61.2534
	68.2054		109.996
	65.4158		51.0995
			100.07
			89.3839
			1.91089
			83.4945

[truncated: 38 more sheets: Figure 4G, Figure 4H, Figure 4I, Figure 4J, Figure 4K, Figure 5D, Figure 5E, Figure 5F, Figure 5G, Figure 5H, Figure 5I, Figure 6B, Figure 6C, Figure 6D, Figure 6F, Figure 6G, Figure 6H, Figure 6I, Figure 6J, Figure 6K …]
